# Supplementary material for: Microtremor datasets at liquefaction site of Petobo, Central Sulawesi-Indonesia
Source: Data Brief. 2020 Apr 18;30:105554. doi: 10.1016/j.dib.2020.105554 (PMC7184131; doi:10.1016/j.dib.2020.105554)
Supplement: Supplementary file 4 [file mmc4.xml]

<?xml version="1.0" encoding="utf-8" standalone="no"?>
<data>
  <datasets>
    <author>fian_7anur@unsyiah.ac.id</author>
    <type>0</type>
    <dataset>
      <value>6</value>
      <reason>Other (please explain)</reason>
      <comments>The raw data used in the present paper have been uploaded separately in https://data.mendeley.com/datasets/thpdf5vp8p/1. For the analyzed data, I have submitted these data as a supplementary data file along with my manuscript.</comments>
    </dataset>
  </datasets>
</data>
